# Supplementary material for: Ligand dependent restoration of human TLR3 signaling and death in p53 mutant cells
Source: Oncotarget. 2016 Aug 11;7(38):61630–42. doi: 10.18632/oncotarget.11210 (PMC5308678; doi:10.18632/oncotarget.11210)
Supplement: Supplementary file 2 [file oncotarget-07-61630-s002.xlsx]

## Sheet: Supp Table S2
	mRNA fold-change values for TLR gene expression profiles in HCT116 p53-/- cells transfected with p53 mutants.
	TLR1		TLR2		TLR3		TLR5		TLR6		TLR7		TLR9		TLR10		p21		B2M
	Average	SD	Average	SD	Average	SD	Average	SD	Average	SD	Average	SD	Average	SD	Average	SD	Average	SD	Average	SD
VECTOR	1.08567	0.13337	1.08933	0.161397	1.08033	0.126625	1.10833	0.233687	1.09767	0.152239	1.15633	0.0534627	0.980667	0.1056	1.10983	0.160038	1.1795	0.200631	1.1175	0.114224
WT	1.13833	0.174955	2.72167	0.19791	4.959	0.428115	1.03117	0.145405	1.4595	0.0943902	1.34117	0.147567	0.8275	0.0442436	3.23333	0.288837	5.80167	0.694361	1.075	0.172482
S121F	1.098	0.0926823	3.89517	0.514604	3.63	0.59769	2.21233	0.304302	1.26	0.110454	1.01233	0.10226	0.598333	0.0919602	4.47833	0.772565	1.14833	0.161421	1.13	0.282843
V122A	1.412	0.183892	2.64333	0.345046	1.13017	0.152224	0.900167	0.0835474	1.7465	0.13469	1.25517	0.125766	1.38833	0.303332	2.24083	0.326543	2.02717	0.216054	1.05183	0.161226
T125R	0.946333	0.116301	1.29	0.130433	1.964	0.134573	0.963333	0.0454958	2.05067	0.147829	0.876333	0.0381873	0.943167	0.0503286	1.35575	0.277324	2.003	0.132454	1.06633	0.123233
M133T	1.204	0.0983524	1.16417	0.0613332	1.39867	0.209099	0.992667	0.0583632	1.32483	0.0985909	0.981333	0.0498424	1.0685	0.129639	2.2915	0.432575	2.20467	0.392803	1.07083	0.0792576
A138V	1.104	0.11081	2.09083	0.338346	1.02	0.124629	0.787	0.0683257	1.18417	0.199365	1.03833	0.106239	2.10633	0.349265	2.49817	0.522841	2.40217	0.312646	0.980333	0.113034
P151H	1.283	0.107227	1.8435	0.304042	3	0.444371	1.9025	0.141746	2.2065	0.441191	1.64067	0.246399	1.9905	0.166154	1.66733	0.40209	2.224	0.371988	1.16448	0.0989622
R175H	0.992833	0.108016	1.269	0.105518	0.922167	0.0570102	0.959667	0.122828	1.151	0.0841095	1.01533	0.136204	1.1685	0.217097	0.841167	0.0416961	1.11183	0.0976369	1.0335	0.10389
H178Y	1.202	0.0947819	3.02883	0.250112	2.75367	0.611367	2.36483	0.268436	1.9285	0.135224	0.894833	0.0527273	0.632	0.0702709	2.67383	0.328626	4.0675	0.491267	1.11433	0.168194
P190L	1.56217	0.241631	1.6165	0.239361	1.103	0.104323	2.23433	0.139967	2.86	0.336149	2.97417	0.168412	1.35483	0.132644	2.406	0.317535	1.9605	0.14569	1.245	0.125082
Y220C	1.17283	0.0659346	2.476	0.257711	1.6495	0.144883	0.892333	0.0619473	1.11133	0.0775904	0.959167	0.0570488	1.29383	0.194402	1.7305	0.227726	1.51117	0.208152	1.00233	0.0689164
M237I	1.04835	0.112445	1.33133	0.266938	0.825167	0.0790808	0.653833	0.0783337	1.07083	0.116032	0.952333	0.0893144	0.738833	0.0485815	0.971833	0.11096	1.0565	0.127651	1.164	0.0620419
G245D	1.08817	0.100071	1.09967	0.153103	1.34967	0.107373	0.715667	0.0564754	1.21	0.0961582	0.938	0.100479	0.981333	0.0806738	1.5375	0.191148	0.904333	0.0501305	0.995667	0.167759
G245S	1.08817	0.0837196	1.13733	0.141305	1.01883	0.119364	0.823333	0.036385	1.31733	0.192916	1.14983	0.079976	1.144	0.187575	0.999167	0.137928	0.950833	0.0662855	0.977167	0.0723005
V272L	1.29267	0.0915787	0.752167	0.120755	1.4415	0.125314	1.4205	0.198112	1.484	0.196616	1.30967	0.178713	1.66667	0.102283	1.375	0.133803	1.44117	0.178308	1.075	0.141222
R273C	1.16433	0.145161	1.23333	0.152182	0.896833	0.0612713	0.972833	0.113108	0.9495	0.0490377	0.872833	0.0488033	0.850667	0.0790232	1.06117	0.145987	1.05867	0.145051	1.06167	0.167978
R273H	1.1185	0.0970685	1.07	0.10198	1.03067	0.0832867	1.01	0.112584	1.55417	0.213484	1.00775	0.0703475	1.16433	0.136186	1.09	0.162157	1.175	0.137647	1.20783	0.136162
C277W	1.14683	0.0748262	2.27267	0.21314	1.383	0.141141	0.971667	0.0859829	1.533	0.113257	1.06317	0.106963	1.87033	0.3197	3.75967	0.30084	2.64567	0.442248	0.9985	0.0934018
G279E	1.09067	0.127568	1.50167	0.190726	1.03983	0.252227	0.666667	0.0919971	1.39833	0.174518	0.7805	0.0885929	0.516833	0.0752341	1.195	0.224655	1.22333	0.2784	1.05167	0.215352
G279R	1.3475	0.329237	2.783	0.61854	3.20417	0.314635	1.1885	0.222161	1.16667	0.209061	0.9855	0.0641615	0.478333	0.0624233	3.12333	0.540617	3.64333	0.522826	1.36167	0.458581
R280K	1.125	0.0739594	1.19167	0.0888632	1.04383	0.0804025	0.933667	0.0766881	1.203	0.0893532	1.20267	0.114589	1.1125	0.112306	1.036	0.0680735	1.15767	0.0790687	1.12633	0.0961201
N288K	1.5285	0.221075	3.29717	0.419132	2.87083	0.415927	1.04267	0.0678842	1.465	0.151903	1.1235	0.127147	1.86717	0.170867	3.03283	0.225273	3.869	0.710225	1.181	0.203466
R337C	1.0105	0.119948	1.88964	0.281018	2.87267	0.145673	1.12548	0.13617	0.901	0.0721277	0.966667	0.0557769	0.356667	0.0945466	2.98517	0.47778	2.66967	0.304053	1.25517	0.0986315
R337H	1.14183	0.199492	2.20433	0.156482	3.66633	0.504442	1.19183	0.248572	1.2215	0.0708908	1.25042	0.187893	0.5575	0.121068	1.362	0.219764	3.19683	0.670281	1.08383	0.203254
L344P	1.44017	0.138911	0.647833	0.0684994	1.38483	0.184965	1.54433	0.245827	1.27	0.0745198	0.96	0.23287	1.0485	0.130046	1.42383	0.248593	1.49233	0.226151	1.058	0.0550236
N345S	2.11833	0.327471	2.195	0.16309	1.886	0.215062	2.85083	0.588995	0.975833	0.104343	1.112	0.17414	1.33683	0.164235	2.02345	0.196636	3.05167	0.400065	1.0355	0.0930887
	p<0.01
	p<0.001
	mRNA fold-change values for TLR gene expression profiles in SaOS2 cells transfected with p53 mutants.
	TLR1		TLR2		TLR3		TLR4		TLR5		TLR6		TLR7		TLR9		TLR10		p21		B2M
	Average	SD	Average	SD	Average	SD	Average	SD	Average	SD	Average	SD	Average	SD	Average	SD	Average	SD	Average	SD	Average	SD
VECTOR	1.16333	0.149778	1.046	0.075505	1.059	0.109531	1.23567	0.118298	1.02233	0.144237	1.143	0.0820183	1.14	0.198585	1.29967	0.183745	1.19767	0.156091	1.298	0.270385	1.119	0.171991
WT	1.00267	0.0973721	4.73433	0.216924	3.99733	0.450024	2.39333	0.238127	3.67967	0.266327	1.898	0.220481	0.971	0.113583	5.32433	0.385417	4.19567	0.89433	7.74733	1.06473	1.138	0.177798
S121F	0.946333	0.163219	3.59867	0.456045	2.49167	0.411828	1.825	0.259278	1.43633	0.22519	2.328	0.302967	0.836667	0.0923977	4.17333	0.453883	2.38267	0.382427	1.61867	0.164755	1.156	0.315677
V122A	1.29133	0.223934	2.044	0.129047	1.347	0.15624	1.70733	0.120509	1.519	0.281927	1.43	0.0563117	1.07033	0.207741	1.657	0.198275	1.86667	0.0493693	2.14	0.281501	1	0.0262107
T125R	1.29533	0.137231	1.411	0.151337	3.21433	0.598111	1.96433	0.10289	1.353	0.110123	3.203	0.148233	1.018	0.0991363	1.17567	0.217086	1.54267	0.129466	1.00767	0.0915114	1.013	0.0936643
M133T	1.24467	0.153102	1.133	0.075743	1.55933	0.106369	2.29	0.235796	2.419	0.161527	1.82	0.143091	0.835	0.0605062	0.938333	0.0819288	1.62967	0.246082	1.39567	0.536945	1.06033	0.115786
A138V	1.49967	0.0971408	1.97033	0.1885	1.67967	0.217284	2.14867	0.0587055	2.96167	0.0488398	3.019	0.0775435	0.998333	0.0631216	1.63267	0.268718	1.081	0.0350856	3.70967	0.195603	1.20267	0.163234
P151H	0.997667	0.1175	2.88867	0.179405	2.90467	0.140429	1.31867	0.288058	4.83767	0.275021	2.05167	0.16163	1.384	0.269496	1.914	0.0878407	2.29533	0.139686	3.161	0.266685	1.20067	0.0861646
R175H	1.13167	0.133538	0.966333	0.0856524	0.999	0.100861	1.16467	0.154406	1.02567	0.197698	1.183	0.167311	1.70667	0.145717	1.28633	0.240563	1.00133	0.182717	1.53533	0.162066	1.08267	0.167837
H178Y	1.37967	0.0785005	3.38133	0.272722	2.76867	0.154111	2.93067	0.169768	3.78433	0.407046	1.04867	0.0673078	1.495	0.190659	1.98067	0.116453	5.743	0.798576	6.22033	0.332163	1.051	0.135547
P190L	0.993	0.0276224	1.62533	0.247569	1.34167	0.302328	5.27533	0.429913	3.55767	0.314414	4.40833	0.325918	0.914333	0.0903567	2.97933	0.296352	2.65033	0.324361	1.75333	0.191398	1.19467	0.0635793
Y220C	0.788	0.031749	1.68767	0.226089	1.082	0.101504	0.898333	0.031974	0.863667	0.0499033	0.981	0.139366	1.65	0.07	1.99967	0.124821	1.56667	0.106927	1.49	0.25632	1.079	0.185777
M237I	0.763667	0.0588246	1.31233	0.215764	0.791667	0.041501	0.827	0.0212838	0.594	0.0317962	0.614	0.135192	1.78733	0.207175	1.43033	0.1215	0.600333	0.0914458	1.315	0.281736	0.939333	0.0291433
G245D	1.04567	0.0985106	0.976667	0.0395137	0.901333	0.109569	1.00733	0.125189	1.328	0.204502	0.923	0.0636475	1.40533	0.248001	1.02333	0.0726659	0.799667	0.0829237	1.02433	0.0489524	1.048	0.069347
G245S	0.984667	0.0215019	1.19667	0.0435584	0.921067	0.0601233	1.605	0.108125	1.46133	0.174589	1.05167	0.0658357	1.71767	0.0803389	0.877	0.0325116	1.11067	0.0963397	0.907	0.0456399	0.991667	0.0729543
V272L	1.63233	0.325156	1.223	0.0281602	1.68967	0.172143	1.545	0.192533	1.11	0.151328	1.62933	0.20764	1.04067	0.196409	1.52267	0.182935	1.70833	0.318221	1.52367	0.157424	1.20033	0.118035
R273C	0.779	0.0763348	0.869333	0.062788	1.08733	0.0971254	1.106	0.12278	0.897333	0.0554737	1.06133	0.109551	1.31167	0.0731117	0.822	0.0419404	0.784667	0.0372066	0.961	0.046	1.024	0.0742226
R273H	0.928667	0.0421466	1.18233	0.147974	1.217	0.156387	1.05767	0.103123	1.113	0.0257099	1.134	0.134536	0.929667	0.0821299	0.898883	0.0725875	1.04605	0.0710312	1.13903	0.0486133	0.992475	0.0638584
C277W	2.17667	0.309737	4.334	0.652662	1.22667	0.115902	2.82933	0.268172	1.815	0.171869	1.83333	0.266896	1.45967	0.138551	4.552	0.431355	2.77433	0.262192	2.92733	0.276894	1.27433	0.312676
G279E	1.07567	0.113359	1.104	0.171709	1.07667	0.145115	1.23733	0.194284	1.162	0.299772	1.186	0.171105	1.21233	0.288687	1.24833	0.326806	0.774333	0.0898684	1.173	0.190386	1.00867	0.151187
G279R	1.07833	0.124597	3.44967	0.256847	3.646	0.284759	2.66767	0.173512	1.63667	0.126587	1.62633	0.114369	0.581	0.0773111	1.89633	0.197753	2.14033	0.282773	2.55233	0.23691	1.21067	0.291289
R280K	1.1183	0.079204	0.9775	0.0767203	0.964	0.0458746	1.19787	0.0825562	1.04102	0.12992	1.23487	0.102734	1.78837	0.201171	1.4684	0.249751	1.03275	0.116069	1.26478	0.249938	1.34508	0.299862
N288K	1.55733	0.203598	1.64033	0.444952	2.14567	0.258574	2.09067	0.145775	1.036	0.13947	1.314	0.245506	1.057	0.151027	1.87	0.143722	2.30733	0.3765	3.146	0.903679	1.19067	0.112394
R337C	1.25467	0.282854	1.411	0.32547	1.67367	0.387508	1.06333	0.217243	0.958333	0.0835125	0.877333	0.0355293	1.031	0.194301	0.684667	0.0750822	2.14267	0.198631	1.87767	0.164025	1.027	0.119503
R337H	0.906333	0.0217332	2.13767	0.138688	2.98033	0.134128	2.437	0.135879	1.59467	0.175799	1.57633	0.0921538	0.624667	0.0545191	1.38467	0.122598	1.154	0.0753193	3.958	0.277676	0.982333	0.0939486
L344P	0.797333	0.0760351	0.884667	0.0303535	0.736	0.0780769	0.955	0.0327872	1.025	0.0347707	0.964667	0.0333217	0.503	0.0500899	0.550333	0.0441626	0.763333	0.0266333	1.05533	0.0362261	1.01833	0.0737857
N345S	2.58667	0.420552	2.75033	0.217865	1.912	0.131754	1.71267	0.172407	2.00567	0.263386	1.156	0.0882213	0.984667	0.0955527	1.45367	0.262634	2.18633	0.110074	3.105	0.222738	1.20367	0.0646091
	p<0.01
	p<0.001
